# Supplementary material for: Influenza A(H5N8) vaccine induces humoral and cell-mediated immunity against highly pathogenic avian influenza clade 2.3.4.4b A(H5N1) viruses in at-risk individuals
Source: Nat Microbiol. 2025 Dec 5;11(1):155–68. doi: 10.1038/s41564-025-02183-5 (PMC12768969; doi:10.1038/s41564-025-02183-5)
Supplement: Supplementary file 4 — MN, HI and FMIA data. [file 41564_2025_2183_MOESM4_ESM.xlsx]

## Sheet: A
	Pre-vaccination	Post 1st dose	Post 2nd dose	Pre-vaccination	Post 1st dose	Post 2nd dose
prevacc	5	80	20
prevacc	5	1200	480
prevacc	10	1600	800
prevacc	5	40	80
prevacc	10	1600	800
prevacc	5	40	40
prevacc	5	160	80
prevacc	5	1600	320
prevacc	5	40	40
nonvacc				5	10	20
nonvacc				5	20	160
nonvacc				5	160	3200
nonvacc				5	5	20
nonvacc				5	160	160
nonvacc				5	20	80
nonvacc				5	40	80
nonvacc				5	5	10
nonvacc				5	5	20
nonvacc				5	40	80
nonvacc				5	80	80
nonvacc				5	5	10
nonvacc				5	20	160
nonvacc				5	20	160
nonvacc				5	40	40
nonvacc				5	5	40
nonvacc				5	20	80
nonvacc				5	10	40
nonvacc				5	10	20
nonvacc				5	20	40
nonvacc				5	5	5
nonvacc				5	10	320
nonvacc				5	10	80
nonvacc				5	80	160
nonvacc				5	5	10
nonvacc				5	5	5
nonvacc				5	5	20
nonvacc				5	5	20
nonvacc				5	5	40
nonvacc				5	20	40

## Sheet: B
	Pre-vaccination	Post 1st dose	Post 2nd dose	Pre-vaccination	Post 1st dose	Post 2nd dose
prevacc	20	120	80
prevacc	20	960	640
prevacc	30	1280	640
prevacc	20	80	160
prevacc	80	1280	1280
prevacc	10	80	80
prevacc	30	240	160
prevacc	5	480	480
prevacc	5	60	80
nonvacc				5	20	40
nonvacc				5	60	160
nonvacc				5	320	1280
nonvacc				5	30	40
nonvacc				10	80	160
nonvacc				5	40	160
nonvacc				5	60	80
nonvacc				5	40	40
nonvacc				5	40	80
nonvacc				20	80	160
nonvacc				5	80	80
nonvacc				5	20	40
nonvacc				5	80	160
nonvacc				5	10	160
nonvacc				5	80	160
nonvacc				10	40	80
nonvacc				30	80	160
nonvacc				5	40	120
nonvacc				5	20	80
nonvacc				10	40	80
nonvacc				5	5	10
nonvacc				5	40	320
nonvacc				5	5	80
nonvacc				5	160	320
nonvacc				5	10	40
nonvacc				10	80	80
nonvacc				5	40	80
nonvacc				5	40	60
nonvacc				5	80	80
nonvacc				5	80	80

## Sheet: C
	Pre-vaccination	Post 1st dose	Post 2nd dose	Pre-vaccination	Post 1st dose	Post 2nd dose
prevacc	5	80	40
prevacc	20	640	480
prevacc	20	1600	640
prevacc	10	40	80
prevacc	40	800	640
prevacc	20	80	160
prevacc	10	320	160
prevacc	5	640	640
prevacc	5	40	40
nonvacc				5	10	20
nonvacc				5	40	160
nonvacc				10	160	1600
nonvacc				10	40	20
nonvacc				10	80	160
nonvacc				10	40	80
nonvacc				5	40	80
nonvacc				10	20	10
nonvacc				20	10	40
nonvacc				10	40	80
nonvacc				5	80	80
nonvacc				10	40	40
nonvacc				20	40	80
nonvacc				10	40	160
nonvacc				10	160	160
nonvacc				5	10	80
nonvacc				20	80	160
nonvacc				10	40	40
nonvacc				5	20	40
nonvacc				20	40	80
nonvacc				5	5	10
nonvacc				5	20	160
nonvacc				80	80	160
nonvacc				20	160	320
nonvacc				5	10	20
nonvacc				5	20	20
nonvacc				40	80	80
nonvacc				10	10	40
nonvacc				20	20	80
nonvacc				5	40	80

## Sheet: D
	Pre-vaccination	Post 1st dose	Post 2nd dose	Pre-vaccination	Post 1st dose	Post 2nd dose
prevacc	20	240	120
prevacc	30	1280	960
prevacc	80	1280	960
prevacc	80	160	240
prevacc	160	2560	2560
prevacc	20	80	160
prevacc	40	320	320
prevacc	5	640	640
prevacc	5	120	120
nonvacc				5	20	40
nonvacc				5	80	160
nonvacc				10	320	1280
nonvacc				5	30	40
nonvacc				10	160	240
nonvacc				5	60	160
nonvacc				5	80	160
nonvacc				10	40	40
nonvacc				10	20	80
nonvacc				20	160	240
nonvacc				5	80	80
nonvacc				5	30	40
nonvacc				5	80	160
nonvacc				5	30	240
nonvacc				5	160	160
nonvacc				20	40	80
nonvacc				40	160	160
nonvacc				5	80	240
nonvacc				5	30	120
nonvacc				10	80	120
nonvacc				5	5	20
nonvacc				5	60	320
nonvacc				5	5	120
nonvacc				5	240	320
nonvacc				5	10	40
nonvacc				40	40	40
nonvacc				20	60	80
nonvacc				5	40	80
nonvacc				10	160	160
nonvacc				5	80	80

## Sheet: E
	Pre-vaccination	Post 1st dose	Post 2nd dose	Pre-vaccination	Post 1st dose	Post 2nd dose
prevacc	25.292	774.867	471.244
prevacc	39.788	372.788	595.459
prevacc	84.211	2801.94	1862.56
prevacc	317.525	6697.42	5200.69
prevacc	148.075	801.099	789.388
prevacc	627.585	5327.91	5070.17
prevacc	16.405	289.144	350.32
prevacc	77.727	1298.04	1003.95
prevacc	26.859	5090.91	2210.42
nonvacc				8.862	22.84	73.74
nonvacc				8.285	152.614	417.423
nonvacc				69.333	311.239	3557.03
nonvacc				20.572	45.826	78.685
nonvacc				60.234	101.519	610.338
nonvacc				16.671	31.293	221.252
nonvacc				21.693	66.458	416.826
nonvacc				37.755	80.99	66.701
nonvacc				45.372	59.401	119.384
nonvacc				6.249	124.897	458.833
nonvacc				17.16	58.085	207.796
nonvacc				7.274	19.108	38.49
nonvacc				25.049	50.84	257.669
nonvacc				12.879	37.641	227.99
nonvacc				24.66	297.007	324.312
nonvacc				13.967	33.708	189.875
nonvacc				19.89	86.607	291.72
nonvacc				16.732	30.794	67.456
nonvacc				4.377	19.673	80.801
nonvacc				25.531	51.182	155.189
nonvacc				5.544	9.538	22.003
nonvacc				13.453	112.714	555.059
nonvacc				17.563	30.825	202.262
nonvacc				35.56	154.062	511.785
nonvacc				33.439	34.677	71.61
nonvacc				18.733	37.769	55.524
nonvacc				30.948	55.528	127.805
nonvacc				11.63	15.1	44.23
nonvacc				11.272	164.641	228.485
nonvacc				38.48	82.157	217.425

## Sheet: F
HI	MNT
4.32193	2.32193
4.32193	2.32193
4.90689	3.32193
4.32193	2.32193
6.32193	3.32193
3.32193	2.32193
4.90689	2.32193
2.32193	2.32193
2.32193	2.32193
5.90689	2.32193
2.32193	2.32193
2.32193	2.32193
2.32193	2.32193
2.32193	2.32193
3.32193	2.32193
2.32193	2.32193
2.32193	2.32193
2.32193	2.32193
2.32193	2.32193
4.32193	2.32193
2.32193	2.32193
2.32193	2.32193
2.32193	2.32193
2.32193	2.32193
2.32193	2.32193
3.32193	2.32193
4.90689	2.32193
2.32193	2.32193
2.32193	2.32193
3.32193	2.32193
2.32193	2.32193
2.32193	2.32193
2.32193	2.32193
2.32193	2.32193
2.32193	2.32193
3.32193	2.32193
2.32193	2.32193
2.32193	2.32193
2.32193	2.32193
2.32193	2.32193
2.32193	2.32193
2.32193	2.32193
2.32193	2.32193
2.32193	2.32193
2.32193	2.32193
2.32193	2.32193
2.32193	2.32193
3.32193	2.32193
3.32193	2.32193
4.32193	2.32193
6.90689	6.32193
9.90689	10.2288
10.3219	10.6439
6.32193	5.32193
10.3219	10.6439
6.32193	5.32193
7.90689	7.32193
8.90689	10.6439
5.90689	5.32193
6.32193	3.32193
4.32193	3.32193
5.90689	4.32193
8.32193	7.32193
4.90689	2.32193
6.32193	7.32193
5.32193	4.32193
5.90689	5.32193
5.32193	2.32193
5.32193	2.32193
6.32193	5.32193
6.32193	6.32193
4.32193	2.32193
6.32193	4.32193
3.32193	4.32193
6.32193	5.32193
5.32193	2.32193
6.32193	4.32193
5.32193	3.32193
4.32193	3.32193
5.32193	4.32193
2.32193	2.32193
5.32193	3.32193
2.32193	3.32193
7.32193	6.32193
3.32193	2.32193
6.32193	2.32193
5.32193	2.32193
5.32193	2.32193
6.32193	2.32193
6.32193	4.32193
4.90689	2.32193
6.32193	5.32193
6.32193	5.32193
5.90689	4.32193
6.32193	6.32193
7.32193	5.32193
6.32193	6.32193
6.32193	5.32193
5.32193	3.32193
6.32193	2.32193
6.32193	4.32193
9.32193	8.90689
9.32193	9.64386
7.32193	6.32193
10.3219	9.64386
6.32193	5.32193
7.32193	6.32193
8.90689	8.32193
6.32193	5.32193
6.32193	4.32193
5.32193	4.32193
7.32193	7.32193
10.3219	11.6439
5.32193	4.32193
7.32193	7.32193
7.32193	6.32193
6.32193	6.32193
5.32193	3.32193
6.32193	4.32193
7.32193	6.32193
6.32193	6.32193
5.32193	3.32193
7.32193	7.32193
7.32193	7.32193
7.32193	5.32193
6.32193	5.32193
7.32193	6.32193
6.90689	5.32193
6.32193	4.32193
6.32193	5.32193
3.32193	2.32193
8.32193	8.32193
6.32193	6.32193
8.32193	7.32193
5.32193	3.32193
6.32193	2.32193
6.32193	4.32193
5.90689	4.32193
6.32193	5.32193
6.32193	5.32193
8.32193	7.32193
8.32193	7.32193
