# Supplementary material for: Influenza A(H5N8) vaccine induces humoral and cell-mediated immunity against highly pathogenic avian influenza clade 2.3.4.4b A(H5N1) viruses in at-risk individuals
Source: Nat Microbiol. 2025 Dec 5;11(1):155–68. doi: 10.1038/s41564-025-02183-5 (PMC12768969; doi:10.1038/s41564-025-02183-5)
Supplement: Supplementary file 5 — Flow cytometry data. [file 41564_2025_2183_MOESM5_ESM.xlsx]

## Sheet: Sheet1
				H1			H5			N8			PR8 NP
		Unvaccinated		Pre-vaccination	Post 2nd dose		Pre-vaccination	Post 2nd dose		Pre-vaccination	Post 2nd dose		Pre-vaccination	Post 2nd dose
			VAC1	3.7	2.7		1.1	6.7		1.4	3.4		1.6	3.5
			VAC2	12.7	109.1		15.7	86.3		9.6	134.5		5.3	30.5
			VAC3	1.9	1.9		3.5	11.1		5.4	5		0.1	0.7
			VAC4	21.5	29.8		26.4	31.4		62.8	39.7		24.8	9.4
			VAC5	0.6	1.1		0.2	0.1		0.4	0.9		0.4	0.1
			VAC6	5.6	26.5		12.3	60.9		1.9	23		1	20.9
			VAC7	8.3	25		4.4	26		7.3	57
			VAC8	153.6	516.9		27.9	270.8		94.2	433.8		47.1	156.9
			VAC9	21	86.5		43.8	211.5		21	149		26.3	326.9
			VAC10	4.2	26.9		3.8	24.4		3.9	28.8		2.6	15
			VAC11	16.5	8.7		4.8	16.1		7	14.8		8.3	10.4
			VAC12	63	43		43	28		37	18		33	9.1
			VAC13	18.2	24		8.4	16		6.6	5.2		11.8	10
		Previously vaccinated
			VAC14				3.9	30		2.1	25.6		6.3	24.4
			VAC15	5.3	36.9		5.9	47.5		43.8	62.5		31.3	58.8
			VAC16	31.1	10.1		6.3	10.6		13.4	11.5
			VAC17	8.7	30.4		6	14.1		11.9	13		27.1	15.2
			VAC18	4.4	11.3		12.5	54.1		2.3	8.1		6.4	5.2
