# Supplementary material for: Influenza A(H5N8) vaccine induces humoral and cell-mediated immunity against highly pathogenic avian influenza clade 2.3.4.4b A(H5N1) viruses in at-risk individuals
Source: Nat Microbiol. 2025 Dec 5;11(1):155–68. doi: 10.1038/s41564-025-02183-5 (PMC12768969; doi:10.1038/s41564-025-02183-5)
Supplement: Supplementary file 6 — Flow cytometry data. [file 41564_2025_2183_MOESM6_ESM.xlsx]

## Sheet: A
	Pre-vaccination	Post 2nd dose	Pre-vaccination	Post 2nd dose
nonvacc	1	60.6069
nonvacc	28.2592	79.4811
nonvacc	3.75296	67.0459
nonvacc	18.9499	87.2428
nonvacc	1	9.91555
nonvacc	2048	955.791
nonvacc	13.39	170.437
nonvacc	21.5168	2048
nonvacc	179.715	23.9644
nonvacc	11.2543	499.852
nonvacc	16.0714	575.247
nonvacc	343.06	229.588
nonvacc	54.9355	50.1903
prevacc			29.6248	64.7333
prevacc			29.223	2048
prevacc			7.13589	10.7637
prevacc			28.7937	28.4335
prevacc			10.1045	142.816

## Sheet: B
	Pre-vaccination	Post 2nd dose	Pre-vaccination	Post 2nd dose
nonvacc	41.6927	11.9038
nonvacc	5.10428	30.7062
nonvacc	8.97235	48.9983
nonvacc	30.0976	163.602
nonvacc	4.77834	13.3993
nonvacc	136.016	121.413
nonvacc	183.814	244.13
nonvacc	761.936	2048
nonvacc	244.064	65.3899
nonvacc	19.0987	237.75
nonvacc	208.001	501.003
nonvacc	373.038	996.321
nonvacc	336.52	103.957
prevacc			7.14745	38.9427
prevacc			51.4441	311.554
prevacc			90.885	13.2112
prevacc			47.4387	62.8764
prevacc			5.66021	52.6539

## Sheet: C
	Pre-vaccination	Post 2nd dose	Pre-vaccination	Post 2nd dose
nonvacc
nonvacc
nonvacc
nonvacc	4.64921	13.6582
nonvacc	20.9454	77.838
nonvacc	2.69949	172.594
nonvacc	17.3361	385.753
nonvacc	14.889	11.8938
nonvacc	1	16.0317
nonvacc	28.0338	2048
nonvacc	374.512	2048
nonvacc	167.116	193.087
nonvacc	59.762	615.212
prevacc	108.768	2048
prevacc	199.581	506.028
prevacc	31.0951	1.91108
prevacc			46.3686	122.617
prevacc			368.709	1653.09
			3.02493	9.06663
			17.5945	23.7351
			1	13.9636

## Sheet: D
	Pre-vaccination	Post 2nd dose	Pre-vaccination	Post 2nd dose
nonvacc	107.984	309.526
nonvacc	39.5676	150.786
nonvacc	4.39267	57.7719
nonvacc	115.467	281.678
nonvacc	32.7512	54.1666
nonvacc	50.8185	163.444
nonvacc	661.535	2048
nonvacc	186.968	1589.97
nonvacc	332.027	485
nonvacc	81.8801	615.212
nonvacc	230.188	1038.85
nonvacc	378.401	324.526
nonvacc	278.695	159.246
prevacc			270.102	358.425
prevacc			883.298	2048
prevacc			8.91464	16.0317
prevacc			527.928	287.033
prevacc			212.553	394.491

## Sheet: E
	Pre-vaccination	Post 2nd dose	Pre-vaccination	Post 2nd dose
nonvacc	578.91	1072.36
nonvacc	853.936	799.787
nonvacc	19.0118	59.8338
nonvacc	625.833	476.51
nonvacc	134.448	94.3782
nonvacc	2048	2048
nonvacc	809.315	2048
nonvacc	571.107	2048
nonvacc	534.477	298.555
nonvacc	139.009	615.212
nonvacc	1635.35	2048
nonvacc	1741.48	919.161
nonvacc	2048	445.995
prevacc			95.1192	80.8298
prevacc			2048	2048
prevacc			20.6103	387.345
prevacc			1361.45	572.471
prevacc			2048	585.119

## Sheet: F
	Pre-vaccination	Post 2nd dose	Pre-vaccination	Post 2nd dose
nonvacc	47.6324	35.7843
nonvacc	39.355	799.787
nonvacc	19.5444	388.874
nonvacc	334.51	63.3789
nonvacc	281.697	158.497
nonvacc	1203.52	595.62
nonvacc	4.48506	69.3409
nonvacc	110.049	2048
nonvacc	411.43	372.274
nonvacc	18.2076	119.179
nonvacc	238.939	318.473
nonvacc	1066.56	2048
nonvacc		445.995
prevacc			49.1275	67.4059
prevacc			1340.33	2048
prevacc			934.507	12.8349
prevacc			2048	2048
prevacc			2048	2048
