# Supplementary material for: Influenza A(H5N8) vaccine induces humoral and cell-mediated immunity against highly pathogenic avian influenza clade 2.3.4.4b A(H5N1) viruses in at-risk individuals
Source: Nat Microbiol. 2025 Dec 5;11(1):155–68. doi: 10.1038/s41564-025-02183-5 (PMC12768969; doi:10.1038/s41564-025-02183-5)
Supplement: Supplementary file 8 — Flow cytometry data. [file 41564_2025_2183_MOESM8_ESM.xlsx]

## Sheet: Sheet1
			TET			SARS-CoV-2 JN.1
	Unvaccinated		Pre-vaccination	Post 2nd dose		Pre-vaccination	Post 2nd dose
		VAC1	3.1	1.4		13.3	8.1
		VAC2	48.2	172.6		40.6	91.4
		VAC3	31.8	24.6		13.2	3.2
		VAC4	84.3	19.8		66.1	28.1
		VAC5	6.1	4.2		1.3	0.6
		VAC6	12.4	95.7		30.4	117.4
		VAC7	8.3	19		14.2	21
		VAC8	83.8	393.8		33.2	147.7
		VAC9	61.3	389.4		38.5	153.8
		VAC10	5.4	19.4		5.8	17.5
		VAC11	72.6	67.4		13.9	11.7
		VAC12	152	118		70	29
		VAC13	87.3	69		87.3	81
	Previously vaccinated
		VAC14				3.1	11.3
		VAC15	78.8	90.6		23.8	28.8
		VAC16	92.4	23.1		134.5	69.7
		VAC17	293.2	183.7		40.6	32.6
		VAC18	243.2	238.3		90.9	78.6
