# Supplementary material for: Influenza A(H5N8) vaccine induces humoral and cell-mediated immunity against highly pathogenic avian influenza clade 2.3.4.4b A(H5N1) viruses in at-risk individuals
Source: Nat Microbiol. 2025 Dec 5;11(1):155–68. doi: 10.1038/s41564-025-02183-5 (PMC12768969; doi:10.1038/s41564-025-02183-5)
Supplement: Supplementary file 9 — Flow cytometry and IFNy data. [file 41564_2025_2183_MOESM9_ESM.xlsx]

## Sheet: A
	Pre-vaccination	Post 2nd dose
nonvacc	1.1	6.7
nonvacc	15.7	86.3
nonvacc	3.5	11.1
nonvacc	26.4	31.4
nonvacc	0.2	0.1
nonvacc	12.3	60.9
nonvacc	4.4	26
nonvacc	27.9	270.8
nonvacc	43.8	211.5
nonvacc	3.8	24.4
nonvacc	4.8	16.1
nonvacc	43	28
nonvacc	8.4	16
prevacc	3.9	30
prevacc	5.9	47.5
prevacc	6.3	10.6
prevacc	6	14.1
prevacc	12.5	54.1

## Sheet: B
	Pre-vaccination	Post 2nd dose
nonvacc	1.4	3.4
nonvacc	9.6	134.5
nonvacc	5.4	5
nonvacc	62.8	39.7
nonvacc	0.4	0.9
nonvacc	1.9	23
nonvacc	7.3	57
nonvacc	94.2	433.8
nonvacc	21	149
nonvacc	3.9	28.8
nonvacc	7	14.8
nonvacc	37	18
nonvacc	6.6	5.2
prevacc	2.1	25.6
prevacc	43.8	62.5
prevacc	13.4	11.5
prevacc	11.9	13
prevacc	2.3	8.1

## Sheet: C
	Pre-vaccination	Post 2nd dose
nonvacc	2	0.1
nonvacc	0.9	1.7
nonvacc	0.9	0.6
nonvacc	0.8	0.1
nonvacc	12.3	20
nonvacc	0.7	9.1
nonvacc	0.9	4.5
nonvacc	1.6	5.9
nonvacc	7.8	14.1
nonvacc	1.1	0.1
nonvacc	4.8	16.1
nonvacc	43	28
nonvacc	8.4	16
prevacc	1.6	0.1
prevacc	2.5	3.9
prevacc	3	4.9
prevacc	1.9	0.1
prevacc	0.9	4.1

## Sheet: D
	Pre-vaccination	Post 2nd dose
nonvacc	0.8	0.3
nonvacc	0.4	0.1
nonvacc	5.5	0.1
nonvacc	0.3	0.1
nonvacc	18.5	25.7
nonvacc	2	6.5
nonvacc	1	3.9
nonvacc	3	17.8
nonvacc	3.9	2.9
nonvacc	3.6	0.1
nonvacc	7	14.8
nonvacc	37	18
nonvacc	6.6	5.2
prevacc	4.3	0.6
prevacc	0.5	1
prevacc	4.9	7.3
prevacc	0.9	0.1
prevacc	0.1	0.1

## Sheet: E
	Pre-vaccination	Post 2nd dose
nonvacc	1	60.6069
nonvacc	28.2592	79.4811
nonvacc	3.75296	67.0459
nonvacc	18.9499	87.2428
nonvacc	1	9.91555
nonvacc	2048	955.791
nonvacc	13.39	170.437
nonvacc	21.5168	2048
nonvacc	179.715	23.9644
nonvacc	11.2543	499.852
nonvacc	16.0714	575.247
nonvacc	343.06	229.588
nonvacc	54.9355	50.1903
prevacc	29.6248	64.7333
prevacc	29.223	2048
prevacc	7.13589	10.7637
prevacc	28.7937	28.4335
prevacc	10.1045	142.816

## Sheet: F
	Pre-vaccination	Post 2nd dose
nonvacc	1	60.6069
nonvacc	28.2592	79.4811
nonvacc	3.75296	67.0459
nonvacc	18.9499	87.2428
nonvacc	1	9.91555
nonvacc	2048	955.791
nonvacc	13.39	170.437
nonvacc	21.5168	2048
nonvacc	179.715	23.9644
nonvacc	11.2543	499.852
nonvacc	16.0714	575.247
nonvacc	343.06	229.588
nonvacc	54.9355	50.1903
prevacc	29.6248	64.7333
prevacc	29.223	2048
prevacc	7.13589	10.7637
prevacc	28.7937	28.4335
prevacc	10.1045	142.816
