# Supplementary material for: Influenza A(H5N8) vaccine induces humoral and cell-mediated immunity against highly pathogenic avian influenza clade 2.3.4.4b A(H5N1) viruses in at-risk individuals
Source: Nat Microbiol. 2025 Dec 5;11(1):155–68. doi: 10.1038/s41564-025-02183-5 (PMC12768969; doi:10.1038/s41564-025-02183-5)
Supplement: Supplementary file 10 — Flow cytometry data. [file 41564_2025_2183_MOESM10_ESM.xlsx]

## Sheet: Sheet1
			H1			H5			N8			PR8 NP
	Unvaccinated		Pre-vaccination	Post 2nd dose		Pre-vaccination	Post 2nd dose		Pre-vaccination	Post 2nd dose		Pre-vaccination	Post 2nd dose
		VAC1	4	1.3		1.6	7.1		2.2	1.7		2.7	5.7
		VAC2	2.4	30.4		1.5	17.4		1.3	24.8		2.1	3.6
		VAC3	1.6	5.2
		VAC4	3.4	2.8		5.8	1.3		8.2	4.7		3.2	0.6
		VAC5	0.1	1.2		0.1	0.1		0.1	3.3		0.1	0.1
		VAC6	2.4	5.1		7.1	31.9		0.5	6.2		0.1	10.6
		VAC7	15.8	15.8		7.4	16.3		11.6	75.3
		VAC8	40.2	84.4		10.9	66.7		32	98.4		16.6	32.1
		VAC9	1.5	2.1		21	8.7		12.9	21.6		8.5	7.1
		VAC10	4	1.3		2.5	1.9		3.7	0.8		2.4	0.4
	Previously vaccinated
		VAC14				9	23.7		7.9	13.4		14.9	20.1
		VAC15							0.1	8.3
		VAC16	4.5	0.6		0.6	0.6		1.5	1.5		0.6	0.1
		VAC17	2	6.3		0.4	3.7		2.1	1.8		4.6	1.9
		VAC18	0.3	1		0.7	0.9		0.1	0.3		0.1	0.6
