# Supplementary material for: Influenza A(H5N8) vaccine induces humoral and cell-mediated immunity against highly pathogenic avian influenza clade 2.3.4.4b A(H5N1) viruses in at-risk individuals
Source: Nat Microbiol. 2025 Dec 5;11(1):155–68. doi: 10.1038/s41564-025-02183-5 (PMC12768969; doi:10.1038/s41564-025-02183-5)
Supplement: Supplementary file 11 — Correlation data. [file 41564_2025_2183_MOESM11_ESM.xlsx]

## Sheet: Sheet1
	Unvaccinated		Pre-vaccination	Post 2nd dose		Pre-vaccination	Post 2nd dose		Pre-vaccination	Post 2nd dose		Pre-vaccination	Post 2nd dose
		VAC1	0.7	1		2	0.1		0.8	0.3		1	4.2
		VAC2	0.4	0.7		0.9	1.7		0.4	0.1		0.1	2.7
		VAC3	1.9	0.1		0.9	0.6		5.5	0.1		1.5	0.1
		VAC4	0.5	0.1		0.8	0.1		0.3	0.1		0.2	0.1
		VAC5	2.7	9.4		12.3	20		18.5	25.7		17.1	28.5
		VAC6	1.5	5.2		0.7	9.1		2	6.5		0.8	16.5
		VAC7	0.8	2.1		0.9	4.5		1	3.9
		VAC8	6.5	19.3		1.6	5.9		3	17.8		1.8	4.7
		VAC9	11.9	8.6		7.8	14.1		3.9	2.9		5	8.1
		VAC10	1.6	2.8		1.1	0.1		3.6	0.1		0.1	0.1
		VAC11	16.5	8.7		4.8	16.1		7	14.8		8.3	10.4
		VAC12	63	43		43	28		37	18		33	9.1
		VAC13	18.2	24		8.4	16		6.6	5.2		11.8	10
	Previously vaccinated
		VAC14				1.6	0.1		4.3	0.6		3.7	0.6
		VAC15	0.6	1		2.5	3.9		0.5	1		1.1	5.5
		VAC16	2.4	4.5		3	4.9		4.9	7.3
		VAC17	0.7	0.5		1.9	0.1		0.9	0.1		1.8	1.1
		VAC18	0.1	2.5		0.9	4.1		0.1	0.1		0.1	3.3
