# Supplementary material for: Influenza A(H5N8) vaccine induces humoral and cell-mediated immunity against highly pathogenic avian influenza clade 2.3.4.4b A(H5N1) viruses in at-risk individuals
Source: Nat Microbiol. 2025 Dec 5;11(1):155–68. doi: 10.1038/s41564-025-02183-5 (PMC12768969; doi:10.1038/s41564-025-02183-5)
Supplement: Supplementary file 12 — Statistical source data. [file 41564_2025_2183_MOESM12_ESM.xlsx]

## Sheet: A
IFN-y SI (H5)	CD4+ SI (H5)
60.6069	6.7
79.4811	86.3
67.0459	11.1
87.2428	31.4
9.91555	0.1
955.791	60.9
170.437	26
2048	270.8
23.9644	211.5
499.852	24.4
575.247	16.1
229.588	28
50.1903	16
64.7333	30
2048	47.5
10.7637	10.6
28.4335	14.1
142.816	54.1

## Sheet: B
IFN-y SI (H5)	CD8+ SI (H5)
60.6069	0.1
79.4811	1.7
67.0459	0.6
87.2428	0.1
9.91555	20
955.791	9.1
170.437	4.5
2048	5.9
23.9644	14.1
499.852	0.1
575.247	16.1
229.588	28
50.1903	16
64.7333	0.1
2048	3.9
10.7637	4.9
28.4335	0.1
142.816	4.1

## Sheet: C
IFN-y SI (N8)	CD4+ SI (N8)
13.6582	3.4
77.838	134.5
172.594	5
385.753	39.7
11.8938	0.9
16.0317	23
2048	57
2048	433.8
193.087	149
615.212	28.8
2048	14.8
506.028	18
1.91108	5.2
122.617	25.6
1653.09	62.5
9.06663	11.5
23.7351	13
13.9636	8.1

## Sheet: D
IFN-y SI (N8)	CD8+ SI (N8)
13.6582	0.3
77.838	0.1
172.594	0.1
385.753	0.1
11.8938	25.7
16.0317	6.5
2048	3.9
2048	17.8
193.087	2.9
615.212	0.1
2048	14.8
506.028	18
1.91108	5.2
122.617	0.6
1653.09	1
9.06663	7.3
23.7351	0.1
13.9636	0.1

## Sheet: E
IFN-y SI (H5)	MNT
60.6069	4.322
79.4811	7.322
67.0459	6.322
87.2428	7.322
9.91555	5.322
955.791	5.322
170.437	7.322
2048	5.322
23.9644	2.322
499.852	7.322
575.247	7.322
229.588	4.322
50.1903	4.322
64.7333	9.644
2048	9.644
10.7637	5.322
28.4335	8.322
142.816	6.322

## Sheet: F
IFN-y SI (H5)	HI
60.6069	5.32
79.4811	7.32
67.0459	7.32
87.2428	7.32
9.91555	6.91
955.791	6.32
170.437	8.32
2048	6.32
23.9644	3.32
499.852	7.32
575.247	7.32
229.588	6.32
50.1903	5.32
64.7333	9.32
2048	10.32
10.7637	6.32
28.4335	8.91
142.816	7.32
